# Supplementary material for: Consistent metagenes from cancer expression profiles yield agent specific predictors of chemotherapy response
Source: BMC Bioinformatics. 2011 Jul 28;12:310. doi: 10.1186/1471-2105-12-310 (PMC3155975; doi:10.1186/1471-2105-12-310)
Supplement: Additional file 3 — CEIs derived from three tumor types. CEIs derived from DNBC, Stage III ovarian cancer and early-stage lung cancer by consistent principal component analysis. [file 1471-2105-12-310-S3.XLS]

## Sheet: TNBC.CEIs
	probeset	CEI1	CEI2	CEI3	CEI4	CEI5	CEI6
ABCA12	215465_at	1	0	0	0	0	0
ACE2	219962_at	1	0	0	1	1	0
ADH1B	209612_s_at	0	0	1	0	1	0
ADIPOQ	207175_at	0	0	1	0	1	0
AGR2	209173_at	1	0	0	0	0	1
AKR1B10	206561_s_at	1	0	0	0	1	0
ALCAM	201951_at	1	1	1	0	0	0
ALDH3B2	204941_s_at	1	0	0	0	1	0
ALOX15B	206714_at	1	0	0	0	0	0
APOBEC3A	210873_x_at	1	1	0	1	1	0
AQP3	39249_at	1	0	0	1	1	0
AR	211110_s_at	1	0	0	0	1	0
AZGP1	209309_at	1	0	0	1	1	0
BCL2A1	205681_at	1	0	0	1	0	1
BIRC3	210538_s_at	1	1	0	1	1	0
C4A	214428_x_at	1	1	1	0	1	1
C4B	208451_s_at	1	1	1	0	1	1
CA12	203963_at	1	0	1	0	0	1
CALML5	220414_at	1	0	1	0	1	1
CCL8	214038_at	1	1	0	1	1	0
CD36	206488_s_at	1	0	1	0	1	0
CDKN2A	207039_at	1	0	1	1	1	0
CHI3L1	209395_at	1	1	0	1	1	1
CHI3L2	213060_s_at	1	0	1	1	1	0
CKAP2	216984_x_at	0	1	0	1	0	0
CLCA2	206165_s_at	1	0	1	0	0	0
CLDN8	214598_at	1	1	0	1	1	0
CLIC3	219529_at	1	0	0	0	1	0
COL4A5	213110_s_at	1	1	0	0	1	1
CSF2RB	205159_at	0	1	1	1	1	0
CSPG4	214297_at	1	1	1	1	0	0
CXCL11	210163_at	0	1	0	1	0	0
CXCL12	209687_at	1	1	1	0	0	1
CXCL13	205242_at	1	1	0	1	1	0
CXCL9	203915_at	0	1	0	1	1	0
CYP26B1	219825_at	1	1	0	1	0	0
CYP4F8	210576_at	1	0	0	0	0	0
DHRS2	206463_s_at	1	0	0	0	0	0
DPT	207977_s_at	1	1	1	0	0	0
EN1	220559_at	1	0	1	1	1	0
ENPP2	209392_at	1	1	1	1	1	0
FABP4	203980_at	0	0	1	0	1	0
FAM5C	217562_at	1	0	1	1	0	0
FASN	212218_s_at	1	1	1	1	0	0
FBN2	203184_at	1	1	0	1	0	0
FGFR2	203638_s_at	1	0	1	1	1	1
FOXA1	204667_at	1	0	0	0	1	0
G0S2	213524_s_at	0	0	1	0	0	0
GPM6B	209167_at	1	1	1	1	0	0
GPX3	201348_at	0	1	1	1	0	0
HMGCS2	204607_at	1	0	1	1	0	0
HPGD	203913_s_at	1	0	0	1	0	0
ID4	209291_at	1	1	1	1	0	0
IDO1	210029_at	0	1	1	1	0	0
IGF1	209541_at	0	0	1	0	1	1
IGHG1	211633_x_at	0	1	0	0	0	1
IGHG3	214973_x_at	0	1	0	0	0	0
IGHM	209374_s_at	0	1	0	1	0	0
IGKC	211643_x_at	0	1	0	1	0	0
IGKV1D-13	216207_x_at	0	1	0	1	0	0
IGL@	215214_at	0	1	0	0	0	0
IGLJ3	211798_x_at	0	1	0	0	0	0
IL23A	210915_x_at	0	1	1	1	1	1
IVD	216412_x_at	0	1	0	1	0	0
KLF5	209211_at	1	1	1	1	1	0
KLK6	204733_at	1	1	0	0	1	0
KMO	205306_x_at	1	1	0	1	0	0
KRT17	205157_s_at	1	0	0	1	1	0
KRT6A	209125_at	1	0	0	0	1	0
KRT6B	209126_x_at	1	0	0	1	1	0
KYNU	210663_s_at	1	1	0	1	1	0
LBP	214461_at	1	0	0	1	1	0
LCN2	212531_at	0	0	0	0	1	0
LOC100133739	216557_x_at	0	1	0	1	0	0
LOC652493	216401_x_at	0	1	0	1	0	0
MIA	206560_s_at	1	1	1	1	1	1
MLPH	218211_s_at	1	0	1	1	0	1
MMP1	204475_at	0	0	0	1	1	0
MUC1	207847_s_at	1	1	1	1	1	1
MYBL1	213906_at	1	0	1	0	0	0
NTN3	216576_x_at	0	1	0	1	0	0
PDPN	221898_at	1	0	1	0	0	1
PGC	205261_at	1	0	0	0	0	0
PIP	206509_at	1	0	1	0	0	0
PON3	213695_at	1	0	0	0	0	0
POU2AF1	205267_at	0	1	0	1	1	0
RARRES1	206391_at	1	1	0	1	1	0
S100A9	203535_at	1	0	0	1	1	0
S100P	204351_at	1	0	1	0	1	0
SCNN1A	203453_at	1	0	1	1	1	1
SCRG1	205475_at	1	1	0	1	1	1
SCUBE2	219197_s_at	1	0	1	0	1	1
SERHL2	214243_s_at	1	0	0	0	0	0
SERPINA1	202833_s_at	1	1	0	1	1	1
SFRP1	202035_s_at	1	0	1	1	1	0
SFRP4	204051_s_at	1	0	1	0	0	0
SLC26A2	205097_at	1	1	0	1	0	0
SLC26A3	206143_at	1	0	0	0	1	0
SLPI	203021_at	1	0	1	1	1	0
SRD5A1	204675_at	1	0	1	1	1	1
SULT1C2	205342_s_at	1	0	0	1	0	0
TFAP2B	214451_at	1	0	0	1	1	0
TMC5	219580_s_at	1	0	0	0	0	1
TMEM45A	219410_at	0	1	0	0	1	0
TNFRSF17	206641_at	0	1	0	1	0	0
UBD	205890_s_at	1	1	1	1	0	0
UGT2B28	211682_x_at	1	0	0	0	0	0
VGLL1	205487_s_at	1	1	1	0	1	0

## Sheet: OVC.CEIs
	probeset	CEI1	CEI2	CEI3
ABCA8	204719_at	0	1	0
ACTA2	243140_at	1	1	0
ACTG2	202274_at	1	1	0
ADAMDEC1	206134_at	1	0	1
ADAMTS3	214913_at	0	0	1
ADAMTS5	219935_at	1	1	1
ADAMTS9	226814_at	0	1	1
ADH1B	209612_s_at	1	1	0
ADRA2A	209869_at	0	1	0
AFF3	227198_at	1	0	1
AGR2	209173_at	1	0	1
ALDH1A1	212224_at	0	1	0
ALDH3B2	204941_s_at	0	0	1
ALPL	215783_s_at	1	1	1
ALPP	204664_at	1	0	1
AMIGO2	222108_at	0	1	1
ANPEP	202888_s_at	0	1	1
AQP3	39248_at	0	0	1
ARHGAP6	206167_s_at	1	1	0
ASCL1	209988_s_at	0	0	1
ASPN	219087_at	1	1	0
ATP10B	214070_s_at	0	1	1
ATP1A2	203296_s_at	1	0	1
BAMBI	203304_at	1	1	1
BBOX1	205363_at	1	1	1
BCAT1	226517_at	0	0	1
BIRC3	210538_s_at	1	0	1
C12orf32	211639_x_at	1	0	1
C1orf116	219476_at	1	0	1
C20orf103	219463_at	1	1	1
C4orf31	219747_at	1	1	1
CA12	203963_at	0	1	1
CAMK2N1	218309_at	1	1	1
CAPN6	202965_s_at	1	0	1
CASC1	220168_at	1	1	1
CCL19	210072_at	1	1	0
CCL20	205476_at	0	0	1
CCL5	1405_i_at	1	1	1
CCL8	214038_at	1	0	1
CCND2	200951_s_at	0	1	1
CCR2	206978_at	1	1	1
CD2	205831_at	1	1	1
CD27	206150_at	1	0	0
CD38	205692_s_at	1	0	1
CD44	212014_x_at	1	1	1
CD52	204661_at	1	1	1
CDH11	236179_at	1	1	0
CDH18	206280_at	0	0	1
CDH2	203440_at	1	1	1
CDH6	205532_s_at	0	1	1
CEACAM1	209498_at	1	0	1
CEACAM5	201884_at	1	0	1
CEACAM6	203757_s_at	1	1	1
CES2	209667_at	1	1	1
CHI3L1	209396_s_at	1	1	1
CHRNA1	206633_at	0	1	1
CKAP2	215379_x_at	1	1	0
CLDN11	228335_at	0	1	0
CNTN1	227209_at	1	1	0
COL10A1	205941_s_at	1	1	0
COL11A1	204320_at	1	1	0
COL14A1	212865_s_at	0	1	1
COL1A1	202311_s_at	1	1	0
COL2A1	213492_at	1	1	1
COL4A6	213992_at	1	0	1
COL5A1	203325_s_at	1	1	0
COL9A3	204724_s_at	1	0	1
COLEC11	219873_at	1	1	0
COMP	205713_s_at	1	1	0
COPG2	213486_at	1	1	1
CPM	206100_at	1	1	1
CTSE	205927_s_at	0	1	1
CXCL1	204470_at	0	1	1
CXCL10	204533_at	1	0	1
CXCL11	210163_at	1	0	1
CXCL13	205242_at	1	1	0
CXCL14	218002_s_at	1	1	0
CXCL2	209774_x_at	1	1	1
CXCL3	207850_at	0	1	1
CXCL9	203915_at	1	0	1
CYB5B	227382_at	0	1	1
CYP1B1	202435_s_at	1	1	1
CYP2B6	206754_s_at	1	0	1
CYP3A5	205765_at	1	0	1
CYP3A5P2	214234_s_at	0	0	1
CYP4B1	1555497_a_at	0	1	1
DACT1	219179_at	0	1	1
DHRS9	223952_x_at	1	0	1
DIRAS3	215506_s_at	1	1	1
DLX5	213707_s_at	0	1	1
DMBT1	208250_s_at	0	1	1
DNAJC12	218976_at	1	1	0
DOK5	1554863_s_at	1	0	1
DPP4	203716_s_at	0	1	1
DTNB	215565_at	1	1	0
EDN3	208399_s_at	1	0	1
EFEMP1	201842_s_at	1	1	0
EFS	204400_at	1	1	1
EGR1	201693_s_at	0	1	0
EGR3	206115_at	0	1	0
EPYC	206439_at	1	1	0
ERBB4	214053_at	0	1	1
ETV1	221911_at	0	1	0
EYA4	238877_at	0	1	1
FABP4	203980_at	1	1	0
FAIM3	221601_s_at	1	1	1
FAM13C	1554547_at	1	1	0
FAM155A	230869_at	0	1	0
FBN1	202765_s_at	1	1	0
FBN2	203184_at	1	1	1
FERMT1	218796_at	1	0	1
FGF9	206404_at	1	1	1
FGFR1	222164_at	1	0	1
FGFR3	204379_s_at	1	1	1
FLRT2	204358_s_at	1	1	1
FLRT3	222853_at	1	1	1
FMO1	205666_at	1	1	1
FN1	1558199_at	1	1	0
FOXA2	210103_s_at	1	1	1
FOXL2	220102_at	1	0	0
FZD2	210220_at	1	1	1
GABRP	205044_at	0	1	1
GCNT3	219508_at	1	0	1
GDAP1	226269_at	1	0	1
GHR	205498_at	0	1	0
GNG4	1555867_at	1	0	0
GNLY	37145_at	1	0	1
GPM6A	209469_at	1	0	1
GPR64	206002_at	1	1	1
GPRC5A	203108_at	1	1	1
GREB1	205862_at	1	0	0
GREM1	218468_s_at	1	1	0
GULP1	204235_s_at	1	1	1
GZMA	205488_at	1	1	1
GZMB	210164_at	1	1	1
HEPH	203903_s_at	0	1	0
HEY1	218839_at	0	1	1
HGD	214308_s_at	0	1	1
HIF3A	1555318_at	1	0	1
HIST1H1C	209398_at	0	0	1
HLA-DQA1	212671_s_at	1	1	1
HLA-DQB1	209823_x_at	1	0	1
HMGA2	208025_s_at	1	0	1
HMGCS2	204607_at	1	1	0
HOXA3	235521_at	0	1	0
HOXA9	209905_at	0	0	1
HOXD1	205975_s_at	1	1	1
HOXD3	206601_s_at	0	1	1
HOXD4	1552337_s_at	0	1	1
HPSE	219403_s_at	1	0	1
HS3ST1	205466_s_at	1	1	1
HTR3A	216615_s_at	1	1	1
ID1	208937_s_at	0	1	1
IDO1	210029_at	1	0	1
IFI44L	204439_at	1	0	1
IFIT1	203153_at	1	0	1
IFIT2	217502_at	1	0	1
IGFBP5	203424_s_at	0	1	1
IGFBP6	203851_at	0	1	1
IGHA1	216542_x_at	1	0	1
IGHG1	211633_x_at	1	1	1
IGHG3	211430_s_at	1	1	0
IGHM	209374_s_at	1	0	0
IGHV4-31	216510_x_at	1	0	1
IGJ	212592_at	1	0	0
IGKC	211643_x_at	1	1	0
IGKV1D-13	216207_x_at	1	0	1
IGL@	209138_x_at	1	1	0
IGLJ3	211798_x_at	1	1	0
IL11RA	204773_at	0	0	1
IL13RA2	206172_at	0	0	1
IL20RA	219115_s_at	1	1	1
IL23A	210915_x_at	1	1	1
IL7	206693_at	1	0	1
INSL3	214400_at	0	1	0
ITGAL	1554240_a_at	1	0	1
ITGB6	208083_s_at	1	1	1
ITGBL1	205422_s_at	1	1	0
IVD	216412_x_at	1	0	1
KIAA0125	206478_at	1	0	1
KITLG	226534_at	0	1	0
KYNU	217388_s_at	1	1	1
LAMA1	227048_at	1	1	1
LAMA3	203726_s_at	0	0	1
LAMP3	205569_at	1	1	1
LCN2	212531_at	0	0	1
LGALS2	208450_at	1	0	1
LHX1	206230_at	1	0	1
LHX2	206140_at	0	0	1
LOC100133233	213888_s_at	1	1	1
LOC100133739	211868_x_at	1	0	1
LOC100133862	216541_x_at	1	0	1
LOC652493	216401_x_at	1	0	1
LOC91316	213502_x_at	1	0	1
LOX	204298_s_at	1	1	0
LRRC17	205381_at	0	1	1
MALL	209373_at	0	1	1
ME1	204058_at	1	1	1
MEG3	210794_s_at	1	1	0
MET	203510_at	1	1	1
MFAP3L	205442_at	0	1	1
MFAP4	212713_at	0	1	1
MFAP5	209758_s_at	1	1	0
MGC29506	223565_at	1	0	0
MGLL	211026_s_at	0	0	1
MMP11	203876_s_at	1	1	0
MMP12	204580_at	1	0	0
MS4A1	210356_x_at	1	1	0
MUC5B	213432_at	1	0	1
MYBL1	213906_at	1	0	1
MYCL1	214058_at	0	1	1
MYCN	209757_s_at	1	0	1
NAALAD2	222161_at	1	1	1
NCAM1	212843_at	1	1	1
NLGN4X	221933_at	1	1	1
NOX4	219773_at	1	1	1
NR2F1	209505_at	0	1	1
NT5E	203939_at	1	1	1
NTN3	215176_x_at	1	1	0
NTRK2	221795_at	0	1	0
NUP62	230966_at	1	0	1
NXF3	220110_s_at	1	1	1
OGN	218730_s_at	0	1	0
PCDH7	205534_at	1	1	1
PCDH8	206935_at	0	0	1
PCDHG@	1552735_at	0	1	1
PCP4	205549_at	0	1	1
PDGFRA	203131_at	0	1	0
PDZK1IP1	1553589_a_at	0	0	1
PEG10	212092_at	1	1	1
PIGR	226147_s_at	0	1	1
PIP5K1B	205632_s_at	0	0	1
PLAC8	219014_at	1	0	1
PLP1	210198_s_at	0	0	1
PMEPA1	222449_at	0	1	0
POF1B	1555383_a_at	1	0	1
POPDC3	219926_at	1	0	0
POSTN	1555778_a_at	1	1	0
POU2AF1	205267_at	1	0	0
POU2F3	207109_at	0	1	1
PTGS2	204748_at	0	1	0
PTH2R	206772_at	1	0	1
PTK6	206482_at	1	0	1
PTPRC	212588_at	1	1	1
PTPRD	214043_at	0	1	1
PTPRN2	203029_s_at	1	1	1
PTPRR	206084_at	0	0	1
RARRES1	206391_at	1	1	1
RNF128	219263_at	0	1	0
RSAD2	213797_at	1	0	1
RUNX1T1	205528_s_at	1	1	0
RYR1	205485_at	0	1	1
S100P	204351_at	0	0	1
SAA2	208607_s_at	0	1	1
SALL1	206893_at	1	0	1
SAMHD1	1559883_s_at	1	1	1
SATB2	213435_at	1	1	1
SCGB2A1	205979_at	0	1	1
SCIN	1552365_at	0	1	1
SCUBE3	228407_at	0	0	1
SDK2	242064_at	1	0	1
SEMA6A	215028_at	1	1	1
SERPINA1	202833_s_at	1	1	1
SERPINA3	202376_at	0	0	1
SERPINB5	204855_at	1	0	1
SERPINE1	1568765_at	1	1	0
SERPINE2	212190_at	1	1	0
SFRP1	202035_s_at	0	1	1
SFRP4	204051_s_at	1	1	1
SLAMF7	219159_s_at	1	0	0
SLC1A1	213664_at	1	1	1
SLC1A3	202800_at	1	0	1
SLC44A4	205597_at	1	1	1
SLC6A14	219795_at	1	0	1
SLC6A15	206376_at	0	1	1
SLC6A20	219614_s_at	1	0	1
SMAD9	227719_at	1	1	1
SOX11	204913_s_at	1	1	1
SPON1	224488_s_at	0	0	1
ST7L	236123_at	1	0	1
STAR	204548_at	1	0	0
STXBP6	220994_s_at	0	0	1
SULT1C2	205342_s_at	0	1	0
TCF21	204931_at	1	1	0
TCF7L1	221016_s_at	1	1	1
TCN1	205513_at	1	0	1
TDO2	205943_at	1	1	1
TFF1	205009_at	0	0	1
TFF3	204623_at	1	0	1
TFPI	213258_at	1	1	0
TGFB2	228121_at	1	1	1
TIMP3	201147_s_at	1	1	1
TMC5	240304_s_at	1	1	1
TMEFF1	205122_at	1	1	1
TMEM158	213338_at	1	1	0
TMSB15A	205347_s_at	1	1	1
TNFRSF17	206641_at	1	0	0
TNFSF10	202687_s_at	1	0	1
TNNI1	205177_at	1	1	1
TOX3	214774_x_at	1	0	0
TSPAN5	209890_at	1	1	0
TSPAN8	203824_at	1	1	0
TUBB2B	214023_x_at	0	0	1
UBD	205890_s_at	1	0	1
USH1C	205137_x_at	1	0	1
VCAN	204619_s_at	1	1	0
VNN1	1558549_s_at	0	1	1
VTCN1	219768_at	1	1	1
WFDC1	219478_at	1	1	0
WISP3	210861_s_at	0	1	1
XDH	241994_at	0	0	1
ZBBX	220269_at	1	1	0
ZIC1	206373_at	0	0	1
ZNF423	214761_at	1	1	1

## Sheet: LC.CEIs
	probeset	CEI1	CEI2	CEI3	CEI4	CEI5	CEI6	CEI7
ADH1B	209612_s_at	0	1	1	0	1	0	0
AGER	210081_at	0	0	1	0	0	1	0
AGT	202834_at	1	1	0	0	1	1	0
AHSG	204551_s_at	1	0	0	0	0	0	0
AKR1B10	206561_s_at	0	0	1	1	1	0	0
AKR1C1	204151_x_at	0	0	0	1	0	1	0
AKR1C2	209699_x_at	0	0	0	1	0	1	0
AKR1C3	209160_at	0	0	0	1	1	1	0
ALB	211298_s_at	1	0	0	1	1	0	0
ALDH1A1	212224_at	0	1	1	1	1	0	1
ALDH3A1	205623_at	0	1	0	1	0	0	0
ALOX15B	206714_at	0	1	1	0	1	0	1
AMBP	205477_s_at	1	1	0	1	0	0	0
AMY1A	208498_s_at	1	1	1	1	0	0	1
ANG	205141_at	0	0	1	0	1	1	1
ANXA1	201012_at	1	1	0	1	0	1	1
ANXA10	210143_at	1	0	0	0	1	0	0
ANXA8L2	203074_at	0	1	1	0	1	1	1
APOA1	204450_x_at	1	0	0	0	0	0	0
APOA2	219465_at	1	0	0	0	0	0	0
APOB	205108_s_at	1	0	0	0	0	0	0
APOC3	205820_s_at	1	0	0	0	0	0	0
APOH	205216_s_at	1	0	1	0	1	0	1
APOM	205682_x_at	1	0	1	0	0	0	0
AQP1	207542_s_at	0	1	1	1	0	0	0
AREG	205239_at	0	1	0	1	0	0	1
ARG2	203946_s_at	0	1	1	0	1	1	1
ARL14	220468_at	0	1	0	0	1	0	0
ASCL1	209987_s_at	0	1	1	0	0	1	0
ASGR2	206130_s_at	1	0	0	0	0	1	0
AZGP1	209309_at	0	1	1	0	0	1	1
BAALC	218899_s_at	0	1	0	0	0	1	0
BEX1	218332_at	1	1	0	0	0	0	1
C10orf116	203571_s_at	0	1	1	1	0	1	1
C1orf116	219476_at	1	1	1	0	0	0	1
C4BPA	205654_at	0	0	1	0	0	1	0
CA2	209301_at	0	1	1	0	1	0	1
CALB1	205625_s_at	0	1	1	0	0	0	1
CALCA	210727_at	0	1	1	0	0	1	0
CALCB	214636_at	0	1	0	0	0	0	0
CAV1	203065_s_at	1	1	1	0	1	0	0
CBR1	209213_at	0	0	0	1	1	1	0
CBR3	205379_at	0	1	0	1	1	0	0
CES1	209616_s_at	1	0	1	1	0	0	0
CGA	204637_at	1	1	0	0	0	0	0
CH25H	206932_at	0	1	1	0	1	1	0
CHGB	204260_at	0	1	1	0	0	1	0
CHI3L1	209395_at	1	1	1	1	1	0	1
CHIT1	208168_s_at	0	1	1	0	0	1	1
CHRNA9	221107_at	0	1	1	1	1	1	1
CHST1	205567_at	0	1	1	0	0	0	1
CLDN10	205328_at	0	0	1	1	0	1	0
CLDN18	214135_at	0	0	1	0	1	0	0
CLIC5	213317_at	1	1	1	0	1	0	0
CLU	208791_at	1	0	1	1	0	0	0
CNGA3	207261_at	0	1	0	0	1	1	0
COL11A1	204320_at	1	0	1	1	1	0	1
CPS1	204920_at	0	1	1	1	0	1	0
CRH	205630_at	1	0	0	0	0	0	0
CRLF1	206315_at	0	1	1	1	1	1	1
CST6	206595_at	0	1	1	1	0	1	1
CTNND2	209617_s_at	0	1	1	0	0	0	0
CTSE	205927_s_at	0	1	1	0	1	1	0
CXCL11	210163_at	1	1	1	0	0	0	1
CXCL5	214974_x_at	0	0	1	0	1	1	1
CXCL9	203915_at	0	1	1	0	0	1	1
CYP4B1	210096_at	0	1	1	0	0	0	1
DDC	205311_at	1	1	0	1	0	1	0
DLK1	209560_s_at	1	1	1	1	0	0	0
DMBT1	208250_s_at	0	0	1	1	0	0	0
DNAJC12	218976_at	0	1	1	0	0	1	1
DUOX1	219597_s_at	0	0	1	0	0	0	0
DUOX2	219727_at	0	0	1	0	1	0	0
DUSP4	204014_at	0	1	1	1	1	1	0
DUSP9	205777_at	1	1	1	0	0	1	0
EGFR	201983_s_at	0	1	1	1	1	1	1
EREG	205767_at	0	1	1	1	0	1	1
ESR1	205225_at	0	1	0	1	1	0	0
F2	205754_at	1	0	0	0	0	0	0
FABP1	205892_s_at	1	0	0	0	0	0	0
FABP4	203980_at	0	0	1	0	0	0	0
FGA	205649_s_at	1	1	1	1	0	1	0
FGB	204988_at	1	1	1	0	0	1	0
FGFR3	204379_s_at	1	0	1	1	1	1	0
FGG	219612_s_at	0	1	0	1	0	1	0
FGL1	205305_at	1	1	1	0	0	1	0
FOLR1	204437_s_at	0	1	1	1	1	0	0
FOSB	202768_at	0	1	1	0	0	1	0
FST	204948_s_at	1	0	1	1	0	1	0
FZD10	219764_at	0	1	1	1	0	1	0
G6PC	206952_at	1	1	0	1	0	1	1
G6PD	202275_at	0	0	1	1	1	0	0
GABRP	205044_at	0	0	0	0	1	1	0
GATA6	210002_at	0	0	1	0	1	0	0
GC	204965_at	1	0	0	1	1	1	0
GGH	203560_at	0	0	1	1	0	0	0
GP2	206681_x_at	1	1	1	0	0	0	0
GPX2	202831_at	1	0	0	1	1	1	0
GSTA2	203924_at	1	1	1	1	0	0	0
HAL	206643_at	1	1	1	1	0	1	0
HBA1	214414_x_at	1	0	1	0	0	0	0
HBB	209116_x_at	1	0	1	0	0	0	0
HGD	205221_at	1	0	0	1	1	1	1
HLA-DMA	215536_at	0	1	1	1	1	1	1
HMGCS2	204607_at	1	0	1	1	1	0	0
HOXD1	205975_s_at	0	1	1	1	1	1	1
HP	206697_s_at	1	0	1	0	0	1	0
HPGD	203913_s_at	0	1	1	0	1	1	1
HPR	208470_s_at	1	0	1	0	0	1	0
HPX	39763_at	1	1	0	0	0	0	0
HRG	206226_at	1	0	0	0	0	0	0
HSD17B6	205700_at	0	0	1	1	1	1	1
IFI44L	204439_at	1	1	0	1	0	1	0
IFT57	218100_s_at	1	1	1	1	0	0	1
IGF2	202409_at	1	1	0	1	0	1	1
IGF2BP3	203819_s_at	0	0	1	0	0	1	0
IGFBP1	205302_at	1	0	1	0	1	1	0
IGFBP2	202718_at	0	1	0	1	1	0	0
IGHG1	211634_x_at	0	0	0	0	1	0	1
IGHG3	211642_at	0	0	1	0	0	0	1
IGHM	216510_x_at	0	0	1	0	0	0	1
IGL@	215214_at	0	0	1	0	0	0	1
IL8	211506_s_at	1	0	1	0	1	1	1
INA	204465_s_at	0	1	1	0	0	1	0
INSM1	206502_s_at	0	1	1	0	0	0	0
ITIH1	210888_s_at	1	0	0	0	0	1	1
ITIH2	204987_at	1	0	0	1	1	0	0
ITIH3	205755_at	1	0	1	0	0	0	0
KAL1	205206_at	1	1	1	1	0	0	1
KCNE4	222379_at	0	1	0	1	1	1	1
KIT	205051_s_at	1	1	1	0	1	1	0
KLK11	205470_s_at	0	1	1	1	0	1	0
KLK12	220782_x_at	0	1	1	1	0	1	1
KNG1	206054_at	1	0	0	0	0	0	0
KRT15	204734_at	1	1	1	1	1	1	0
KRT17	205157_s_at	0	1	1	1	1	0	1
KRT6B	213680_at	1	1	1	1	1	0	0
KYNU	210663_s_at	0	1	1	1	1	1	0
LAMA3	203726_s_at	0	1	0	1	1	0	1
LCN2	212531_at	0	1	1	1	1	1	0
LGALS4	204272_at	0	0	1	1	1	0	0
LIPC	206606_at	1	0	0	0	0	0	0
LOC100131613	210929_s_at	1	0	0	0	0	0	0
LOC100133739	216557_x_at	0	0	1	0	0	0	1
LOC100133862	216541_x_at	0	0	1	0	0	0	1
LOC150759	213703_at	1	1	1	1	1	0	1
LPL	203548_s_at	0	1	1	0	0	1	0
LRRC31	220622_at	0	0	1	1	1	0	1
MAGEA10	210295_at	1	1	1	1	0	1	0
MAGEA12	210467_x_at	0	1	1	1	0	1	1
MAGEA2	214603_at	0	1	1	1	0	1	0
MAGEA3	209942_x_at	0	1	1	1	0	1	1
MAGEA4	214254_at	0	0	1	1	0	1	0
MAGEA5	214642_x_at	0	1	1	1	0	1	0
MAGEA6	214612_x_at	0	1	1	1	0	1	1
MET	203510_at	0	1	0	1	0	1	1
MLLT11	211071_s_at	0	1	1	1	0	0	0
MMP7	204259_at	1	1	1	0	1	0	1
MSLN	204885_s_at	1	1	1	1	1	1	0
MSMB	207430_s_at	0	1	0	1	1	1	0
MUC4	204895_x_at	1	0	0	0	0	1	1
MUC5AC	214303_x_at	0	0	0	0	1	1	0
MUC5B	213432_at	0	1	0	1	1	1	0
MYCN	209757_s_at	1	1	1	1	0	1	0
NCAM1	212843_at	0	1	0	0	0	1	0
NEFL	221805_at	0	1	0	1	0	0	1
NEUROD1	206282_at	0	1	1	0	0	1	0
NQO1	201467_s_at	0	0	0	1	1	1	1
NTN3	216829_at	1	0	0	0	0	1	1
OLR1	210004_at	1	1	1	0	0	0	0
PAEP	206859_s_at	0	1	1	1	1	1	0
PAH	205719_s_at	1	1	1	1	0	1	0
PCCA	203860_at	0	1	0	1	0	0	1
PCP4	205549_at	1	1	0	1	1	1	0
PCSK1	205825_at	0	1	1	0	0	1	0
PDE10A	205501_at	0	1	1	0	0	1	0
PEG3	209242_at	1	0	1	0	0	0	0
PGC	205261_at	0	1	1	1	0	1	0
PI3	203691_at	1	0	1	1	1	0	0
PIGR	204213_at	0	0	1	1	1	1	1
PIR	207469_s_at	0	1	1	1	0	0	1
PLA2G10	207222_at	0	0	1	1	1	1	0
PLG	209977_at	1	0	0	0	0	0	0
PLGLB2	205871_at	1	0	0	0	0	1	1
PLUNC	220542_s_at	0	1	0	0	1	1	1
PROM1	204304_s_at	0	1	1	0	1	0	0
PRSS3	207463_x_at	1	0	0	0	1	0	0
PSCA	205319_at	0	1	0	1	1	1	0
PTPN13	204201_s_at	1	0	1	1	0	0	1
QPCT	205174_s_at	1	1	1	1	0	1	0
RBP4	219140_s_at	1	0	0	0	1	1	0
RET	211421_s_at	0	1	1	1	0	1	0
S100A8	202917_s_at	1	1	1	0	0	0	1
S100P	204351_at	0	1	1	1	1	1	0
SCEL	206884_s_at	1	1	1	1	1	1	1
SCG2	204035_at	0	1	0	0	0	0	1
SCG5	203889_at	1	1	1	1	1	0	0
SCGB1A1	205725_at	0	0	1	0	1	1	0
SCN3A	210432_s_at	0	1	1	0	0	1	0
SERPINA3	202376_at	1	0	0	1	1	1	0
SERPINA5	209443_at	1	0	0	1	1	1	0
SERPINB5	204855_at	0	0	1	1	1	0	0
SERPINC1	210049_at	1	0	0	0	0	0	0
SFTPC	205982_x_at	0	0	1	0	0	0	0
SFTPD	214199_at	0	1	1	0	0	1	0
SH2D1A	205728_at	0	1	0	1	1	1	0
SLC1A1	213664_at	1	1	1	1	1	0	0
SLC7A11	209921_at	1	1	1	1	0	1	1
SNAP25	202507_s_at	0	1	1	0	1	0	0
SOX2	213721_at	0	1	0	0	0	1	0
SOX9	202935_s_at	0	0	1	0	1	1	1
SST	213921_at	0	1	0	0	0	0	0
TESC	218872_at	0	1	0	1	1	1	0
TFF1	205009_at	0	0	1	0	1	1	1
TFF2	214476_at	0	0	1	0	1	0	0
TFF3	204623_at	0	1	0	0	1	1	0
TFPI2	209277_at	0	1	1	1	1	0	0
TFR2	210215_at	1	0	1	0	0	1	0
TM4SF5	206242_at	1	1	0	0	1	0	0
TMPRSS2	211689_s_at	0	0	1	0	0	1	1
TNFSF11	210643_at	0	1	1	0	1	1	0
TOX3	214774_x_at	0	1	1	1	1	1	1
TPSB2	207134_x_at	0	1	1	1	0	1	1
TSPAN7	202242_at	0	1	1	1	1	0	1
TSPAN8	203824_at	0	0	1	1	1	1	0
TTR	209660_at	1	1	1	0	0	0	0
TUBB2B	214023_x_at	0	1	1	1	1	0	0
TUSC3	209228_x_at	1	1	1	0	0	0	1
UCHL1	201387_s_at	0	1	1	1	1	0	0
UGT1A1	207126_x_at	1	0	0	1	1	0	0
UGT1A3	208596_s_at	1	0	0	1	1	0	1
UGT1A6	206094_x_at	1	0	0	1	1	0	1
UGT1A9	204532_x_at	1	0	0	1	1	0	0
UGT1A@	215125_s_at	1	0	0	1	1	0	0
UGT2B15	207392_x_at	0	1	1	0	1	0	0
VNN1	205844_at	0	1	0	0	1	1	0
VTN	204534_at	1	1	0	0	0	0	0
WIF1	204712_at	0	0	1	1	0	1	0
WNT4	208606_s_at	1	1	1	0	0	0	0
