# Supplementary material for: Consistent metagenes from cancer expression profiles yield agent specific predictors of chemotherapy response
Source: BMC Bioinformatics. 2011 Jul 28;12:310. doi: 10.1186/1471-2105-12-310 (PMC3155975; doi:10.1186/1471-2105-12-310)
Supplement: Additional file 4 — AUCs and P values for prediction of TFAC response. Summary of AUCs and P values for prediction of TFAC response in DNBC using published metagenes and signatures derived using various supervised methods. [file 1471-2105-12-310-S4.XLS]

## Sheet: Sheet1
	MDA1		MDA/MAQC		EORTC
Classifier	AUC	P	AUC	P	AUC	P
Metagenes
lum_bas	0.494505	0.980972	0.391534	0.372211	0.44709	0.586776
Apocrine	0.5	1	0.407407	0.448797	0.486772	0.900294
stroma	0.313187	0.104758	0.31746	0.125481	0.314815	0.049444
T cell	0.527473	0.829984	0.391534	0.372211	0.603175	0.281601
B cell	0.5	1	0.291005	0.0773286	0.579365	0.410241
Adipocyte	0.483516	0.905063	0.328042	0.150019	0.478836	0.834574
proliferation	0.785714	0.010699	0.571429	0.56304	0.5	1
interferon	0.532967	0.792955	0.481481	0.894039	0.597884	0.307576
hypoxia	0.571429	0.550178	0.613757	0.348528	0.484127	0.878291
Weighted mean of Signatures*
Sig. coefficient of variation	0.93956	1.94433e-05	0.719577	0.0627142	0.351852	0.118756
Sig. Student's t test	0.645503	0.226357	0.645503	0.226357	0.645503	0.226357
Sig. Wilcoxon rank sum test	0.989011	3.98837e-07	0.666667	0.163528	0.404762	0.321127
Sig. Predictive Analysis of Microarray	0.994505	1.99419e-07	0.68254	0.125481	0.396825	0.281601
Discriminative analysis based on Signatures**
DLDA, Sig. coefficient of variation	0.945055	1.38596e-05	0.751323	0.0315382	0.304233	0.0373597
DLDA. Hess Pharmacogenomic sig.	0.895604	0.000201014	0.645503	0.226357	0.42328	0.426373
DLDA, Sig. Student's t test	0.989011	3.98837e-07	0.666667	0.163528	0.407407	0.335051
DLDA, Sig. Wilcoxon rank sum test	0.989011	3.98837e-07	0.698413	0.0944743	0.39418	0.269175
DLDA, Sig. Predictive Analysis of Microarray	0.978022	1.19651e-06	0.746032	0.0355955	0.420635	0.410241
* genes were derived from MDA1 cohort
**Models were trained on MDA1 cohort
P values were calculated with the Mann-Whitney rank sum test
