# Supplementary material for: Consistent metagenes from cancer expression profiles yield agent specific predictors of chemotherapy response
Source: BMC Bioinformatics. 2011 Jul 28;12:310. doi: 10.1186/1471-2105-12-310 (PMC3155975; doi:10.1186/1471-2105-12-310)
Supplement: Additional file 9 — Gene Ontology (GO) annotation analysis. Gene Ontology of CEIs derived from (a) DNBC, from (b) stage III ovarian cancer, and from (c) early stage lung cancer. [file 1471-2105-12-310-S9.XLS]

## Sheet: CEI1
GOBPID	Size	ExpCount	Count	OddsRatio	Pvalue	Term
GO:0030850	5	0.0341674	3	228.023	3.02268e-06	prostate gland development
GO:0048869	1216	8.30952	20	3.02641	0.000118223	cellular developmental process
GO:0042445	88	0.601347	5	9.37082	0.000324434	hormone metabolic process
GO:0009611	409	2.79489	10	4.09818	0.000423341	response to wounding
GO:0006032	6	0.0410009	2	74.8409	0.000678096	chitin catabolic process
GO:0040011	365	2.49422	9	4.08222	0.000791663	locomotion
GO:0006043	7	0.0478344	2	59.8667	0.000945143	glucosamine catabolic process
GO:0006629	625	4.27093	12	3.2405	0.000960816	lipid metabolic process
GO:0055114	484	3.30741	10	3.42245	0.00154671	oxidation reduction
GO:0008272	9	0.0615014	2	42.7532	0.00160598	sulfate transport
GO:0007275	1942	13.2706	24	2.26514	0.00162689	multicellular organismal development
GO:0002526	76	0.519345	4	8.51649	0.00176802	acute inflammatory response
GO:0045595	259	1.76987	7	4.3857	0.00186801	regulation of cell differentiation
GO:0019363	10	0.0683348	2	37.4053	0.00199863	pyridine nucleotide biosynthetic process
GO:0046394	83	0.567179	4	7.75633	0.00244347	carboxylic acid biosynthetic process
GO:0006935	139	0.949854	5	5.77411	0.00254788	chemotaxis
GO:0009605	233	1.41626	6	4.70535	0.00278572	response to external stimulus
GO:0009954	12	0.0820018	2	29.9182	0.00290556	proximal/distal pattern formation
GO:0019674	12	0.0820018	2	29.9182	0.00290556	NAD metabolic process
GO:0065008	1025	7.00432	15	2.48636	0.00331717	regulation of biological quality
GO:0048513	1137	7.76967	16	2.405	0.00351594	organ development
GO:0006820	92	0.628681	4	6.95668	0.00354874	anion transport
GO:0007588	46	0.31434	3	10.5617	0.00375562	excretion
GO:0006693	14	0.0956688	2	24.9268	0.00397098	prostaglandin metabolic process
GO:0030326	49	0.334841	3	9.8699	0.00449228	embryonic limb morphogenesis
GO:0006081	16	0.109336	2	21.3615	0.00519052	cellular aldehyde metabolic process
GO:0009110	17	0.116169	2	19.9354	0.00585675	vitamin biosynthetic process
GO:0035107	54	0.369008	3	8.89774	0.00590296	appendage morphogenesis
GO:0060173	55	0.375842	3	8.72574	0.00621333	limb development
GO:0019439	18	0.123003	2	18.6875	0.00655991	aromatic compound catabolic process
GO:0003051	1	0.00683348	1	Inf	0.00683348	angiotensin-mediated drinking behavior
GO:0015920	1	0.00683348	1	Inf	0.00683348	lipopolysaccharide transport
GO:0019102	1	0.00683348	1	Inf	0.00683348	male somatic sex determination
GO:0019372	1	0.00683348	1	Inf	0.00683348	lipoxygenase pathway
GO:0034145	1	0.00683348	1	Inf	0.00683348	positive regulation of toll-like receptor 4 signaling pathway
GO:0034516	1	0.00683348	1	Inf	0.00683348	response to vitamin B6
GO:0043420	1	0.00683348	1	Inf	0.00683348	anthranilate metabolic process
GO:0048712	1	0.00683348	1	Inf	0.00683348	negative regulation of astrocyte differentiation
GO:0060265	1	0.00683348	1	Inf	0.00683348	positive regulation of respiratory burst during acute inflammatory response
GO:0070189	1	0.00683348	1	Inf	0.00683348	kynurenine metabolic process
GO:0002682	250	1.70837	6	3.82298	0.00706093	regulation of immune system process
GO:0007530	19	0.129836	2	17.5865	0.00729949	sex determination
GO:0043450	19	0.129836	2	17.5865	0.00729949	alkene biosynthetic process
GO:0007584	59	0.403176	3	8.09918	0.00755148	response to nutrient
GO:0006044	20	0.13667	2	16.6077	0.00807497	N-acetylglucosamine metabolic process
GO:0042127	518	3.53974	9	2.8093	0.008326	regulation of cell proliferation
GO:0002253	62	0.423676	3	7.68501	0.00865855	activation of immune response
GO:0001952	21	0.143503	2	15.7321	0.00888585	regulation of cell-matrix adhesion
GO:0006691	21	0.143503	2	15.7321	0.00888585	leukotriene metabolic process
GO:0045087	121	0.826852	4	5.21688	0.00931112	innate immune response

## Sheet: CEI2
GOBPID	Size	ExpCount	Count	OddsRatio	Pvalue	Term
GO:0009605	642	2.51613	13	7.37917	5.05733e-07	response to external stimulus
GO:0006954	283	1.10913	9	10.5526	1.07352e-06	inflammatory response
GO:0019674	12	0.0470304	3	91.6944	1.19505e-05	NAD metabolic process
GO:0006935	139	0.544769	6	13.3684	1.48869e-05	chemotaxis
GO:0042436	3	0.0117576	2	535.73	4.47921e-05	indole derivative catabolic process
GO:0007626	200	0.783841	6	9.10778	0.000114751	locomotory behavior
GO:0006955	380	1.28352	7	6.75892	0.000226518	immune response
GO:0006586	7	0.0274344	2	107.103	0.000310449	indolalkylamine metabolic process
GO:0042430	7	0.0274344	2	107.103	0.000310449	indole and derivative metabolic process
GO:0006733	35	0.137172	3	25.7292	0.000334026	oxidoreduction coenzyme metabolic process
GO:0006950	1212	4.75008	13	3.63345	0.000465646	response to stress
GO:0019363	10	0.039192	2	66.9189	0.000660318	pyridine nucleotide biosynthetic process
GO:0006767	47	0.184203	3	18.6894	0.000801086	water-soluble vitamin metabolic process
GO:0042402	12	0.0470304	2	53.5243	0.00096368	biogenic amine catabolic process
GO:0045087	121	0.474224	4	9.56777	0.00123144	innate immune response
GO:0051186	137	0.536931	4	8.40301	0.00194638	cofactor metabolic process
GO:0009110	17	0.0666265	2	35.6649	0.00196134	vitamin biosynthetic process
GO:0009072	18	0.0705457	2	33.4324	0.00220106	aromatic amino acid family metabolic process
GO:0006959	70	0.274344	3	12.245	0.00254143	humoral immune response
GO:0040011	365	1.43051	6	4.83819	0.00273495	locomotion
GO:0006569	1	0.00381948	1	Inf	0.00381948	tryptophan catabolic process
GO:0002678	1	0.0039192	1	Inf	0.0039192	positive regulation of chronic inflammatory response
GO:0002830	1	0.0039192	1	Inf	0.0039192	positive regulation of T-helper 2 type immune response
GO:0034516	1	0.0039192	1	Inf	0.0039192	response to vitamin B6
GO:0043420	1	0.0039192	1	Inf	0.0039192	anthranilate metabolic process
GO:0048712	1	0.0039192	1	Inf	0.0039192	negative regulation of astrocyte differentiation
GO:0070189	1	0.0039192	1	Inf	0.0039192	kynurenine metabolic process
GO:0050778	87	0.340971	3	9.75	0.00470061	positive regulation of immune response
GO:0002460	88	0.34489	3	9.63431	0.00485343	adaptive immune response based on somatic recombination of immune receptors built from immunoglobulin superfamily domains
GO:0006958	28	0.109738	2	20.553	0.00530522	complement activation, classical pathway
GO:0009615	91	0.356648	3	9.30303	0.00532984	response to virus
GO:0002666	2	0.00783841	1	260.816	0.00782344	positive regulation of T cell tolerance induction
GO:0006982	2	0.00783841	1	260.816	0.00782344	response to lipid hydroperoxide
GO:0009111	2	0.00783841	1	260.816	0.00782344	vitamin catabolic process
GO:0019441	2	0.00783841	1	260.816	0.00782344	tryptophan catabolic process to kynurenine
GO:0034653	2	0.00783841	1	260.816	0.00782344	retinoic acid catabolic process
GO:0002541	38	0.14893	2	14.8288	0.00962641	activation of plasma proteins during acute inflammatory response

## Sheet: CEI3
GOBPID	Size	ExpCount	Count	OddsRatio	Pvalue	Term
GO:0048869	1216	4.76575	14	4.0579	0.000119445	cellular developmental process
GO:0009611	409	1.60295	8	6.12083	0.000152314	response to wounding
GO:0022610	582	2.28098	9	4.88953	0.000327737	biological adhesion
GO:0002682	250	0.979801	6	7.20417	0.000385192	regulation of immune system process
GO:0050727	43	0.168526	3	20.5667	0.00061633	regulation of inflammatory response
GO:0034381	11	0.0431112	2	59.4775	0.000805059	lipoprotein particle clearance
GO:0048583	222	0.870063	5	6.57021	0.001639	regulation of response to stimulus
GO:0010675	20	0.0783841	2	29.7117	0.00271985	regulation of cellular carbohydrate metabolic process
GO:0001952	21	0.0823033	2	28.1451	0.00299873	regulation of cell-matrix adhesion
GO:0010743	22	0.0862225	2	26.7351	0.00329046	regulation of foam cell differentiation
GO:0002678	1	0.0039192	1	Inf	0.0039192	positive regulation of chronic inflammatory response
GO:0002830	1	0.0039192	1	Inf	0.0039192	positive regulation of T-helper 2 type immune response
GO:0009441	1	0.0039192	1	Inf	0.0039192	glycolate metabolic process
GO:0010739	1	0.0039192	1	Inf	0.0039192	positive regulation of protein kinase A signaling cascade
GO:0010804	1	0.0039192	1	Inf	0.0039192	negative regulation of tumor necrosis factor-mediated signaling pathway
GO:0014834	1	0.0039192	1	Inf	0.0039192	satellite cell maintenance involved in skeletal muscle regeneration
GO:0014904	1	0.0039192	1	Inf	0.0039192	myotube cell development
GO:0030853	1	0.0039192	1	Inf	0.0039192	negative regulation of granulocyte differentiation
GO:0033034	1	0.0039192	1	Inf	0.0039192	positive regulation of myeloid cell apoptosis
GO:0034115	1	0.0039192	1	Inf	0.0039192	negative regulation of heterotypic cell-cell adhesion
GO:0048712	1	0.0039192	1	Inf	0.0039192	negative regulation of astrocyte differentiation
GO:0022411	86	0.337052	3	9.86847	0.00455076	cellular component disassembly
GO:0050778	87	0.340971	3	9.75	0.00470061	positive regulation of immune response
GO:0002460	88	0.34489	3	9.63431	0.00485343	adaptive immune response based on somatic recombination of immune receptors built from immunoglobulin superfamily domains
GO:0031589	88	0.34489	3	9.63431	0.00485343	cell-substrate adhesion
GO:0048518	1205	4.72264	11	2.86845	0.00526091	positive regulation of biological process
GO:0006958	28	0.109738	2	20.553	0.00530522	complement activation, classical pathway
GO:0007162	31	0.121495	2	18.4212	0.00647815	negative regulation of cell adhesion
GO:0030301	33	0.129334	2	17.2293	0.00731966	cholesterol transport
GO:0051260	34	0.133253	2	16.6892	0.007758	protein homooligomerization
GO:0002666	2	0.00783841	1	260.816	0.00782344	positive regulation of T cell tolerance induction
GO:0006982	2	0.00783841	1	260.816	0.00782344	response to lipid hydroperoxide
GO:0010389	2	0.00783841	1	260.816	0.00782344	regulation of G2/M transition of mitotic cell cycle
GO:0015911	2	0.00783841	1	260.816	0.00782344	plasma membrane long-chain fatty acid transport
GO:0019441	2	0.00783841	1	260.816	0.00782344	tryptophan catabolic process to kynurenine
GO:0033083	2	0.00783841	1	260.816	0.00782344	regulation of immature T cell proliferation
GO:0033088	2	0.00783841	1	260.816	0.00782344	negative regulation of immature T cell proliferation in the thymus
GO:0034392	2	0.00783841	1	260.816	0.00782344	negative regulation of smooth muscle cell apoptosis
GO:0045721	2	0.00783841	1	260.816	0.00782344	negative regulation of gluconeogenesis
GO:0048103	2	0.00783841	1	260.816	0.00782344	somatic stem cell division
GO:0050765	2	0.00783841	1	260.816	0.00782344	negative regulation of phagocytosis
GO:0010001	36	0.141091	2	15.7043	0.00866938	glial cell differentiation
GO:0030902	36	0.141091	2	15.7043	0.00866938	hindbrain development
GO:0045596	109	0.427193	3	7.70912	0.00877511	negative regulation of cell differentiation
GO:0032501	2730	10.6994	18	2.2756	0.00937698	multicellular organismal process
GO:0000082	38	0.14893	2	14.8288	0.00962641	G1/S transition of mitotic cell cycle
GO:0002541	38	0.14893	2	14.8288	0.00962641	activation of plasma proteins during acute inflammatory response
GO:0030225	38	0.14893	2	14.8288	0.00962641	macrophage differentiation
GO:0032103	38	0.14893	2	14.8288	0.00962641	positive regulation of response to external stimulus
GO:0006629	625	2.4495	7	3.28974	0.00985689	lipid metabolic process

## Sheet: CEI4
GOBPID	Size	ExpCount	Count	OddsRatio	Pvalue	Term
GO:0009605	642	3.41935	14	5.29887	4.29373e-06	response to external stimulus
GO:0006955	561	2.98794	12	4.98414	2.9096e-05	immune response
GO:0019674	12	0.0639132	3	65.9267	3.03425e-05	NAD metabolic process
GO:0006569	3	0.0159783	2	388.118	8.32193e-05	tryptophan catabolic process
GO:0042436	3	0.0159783	2	388.118	8.32193e-05	indole derivative catabolic process
GO:0006935	139	0.740328	6	9.3729	8.92331e-05	chemotaxis
GO:0006954	240	1.21114	7	6.72472	0.00018419	inflammatory response
GO:0006032	6	0.0319566	2	97	0.000411848	chitin catabolic process
GO:0006043	7	0.0372827	2	77.5922	0.00057462	glucosamine catabolic process
GO:0006586	7	0.0372827	2	77.5922	0.00057462	indolalkylamine metabolic process
GO:0042430	7	0.0372827	2	77.5922	0.00057462	indole and derivative metabolic process
GO:0007626	200	1.06522	6	6.38561	0.00063942	locomotory behavior
GO:0006733	35	0.186413	3	18.4988	0.000827839	oxidoreduction coenzyme metabolic process
GO:0019363	10	0.053261	2	48.4804	0.00121877	pyridine nucleotide biosynthetic process
GO:0050727	43	0.229022	3	14.787	0.00151477	regulation of inflammatory response
GO:0009954	12	0.0639132	2	38.7765	0.00177538	proximal/distal pattern formation
GO:0042402	12	0.0639132	2	38.7765	0.00177538	biogenic amine catabolic process
GO:0006767	47	0.250327	3	13.4373	0.00196066	water-soluble vitamin metabolic process
GO:0030326	49	0.260979	3	12.8504	0.00221113	embryonic limb morphogenesis
GO:0035107	54	0.287609	3	11.5847	0.00292161	appendage morphogenesis
GO:0040011	365	1.94403	7	4.05514	0.00303527	locomotion
GO:0060173	55	0.292935	3	11.3608	0.00307862	limb development
GO:0009110	17	0.0905437	2	25.8379	0.00359653	vitamin biosynthetic process
GO:0007584	59	0.31424	3	10.545	0.00375821	response to nutrient
GO:0055114	484	2.57783	8	3.51895	0.00379905	oxidation reduction
GO:0032501	2730	14.5402	24	2.19956	0.00395872	multicellular organismal process
GO:0009072	18	0.0958698	2	24.2206	0.00403234	aromatic amino acid family metabolic process
GO:0006044	20	0.106522	2	21.5251	0.00497351	N-acetylglucosamine metabolic process
GO:0002678	1	0.0053261	1	Inf	0.0053261	positive regulation of chronic inflammatory response
GO:0002830	1	0.0053261	1	Inf	0.0053261	positive regulation of T-helper 2 type immune response
GO:0003051	1	0.0053261	1	Inf	0.0053261	angiotensin-mediated drinking behavior
GO:0015920	1	0.0053261	1	Inf	0.0053261	lipopolysaccharide transport
GO:0019372	1	0.0053261	1	Inf	0.0053261	lipoxygenase pathway
GO:0034145	1	0.0053261	1	Inf	0.0053261	positive regulation of toll-like receptor 4 signaling pathway
GO:0034516	1	0.0053261	1	Inf	0.0053261	response to vitamin B6
GO:0043420	1	0.0053261	1	Inf	0.0053261	anthranilate metabolic process
GO:0048712	1	0.0053261	1	Inf	0.0053261	negative regulation of astrocyte differentiation
GO:0060265	1	0.0053261	1	Inf	0.0053261	positive regulation of respiratory burst during acute inflammatory response
GO:0070189	1	0.0053261	1	Inf	0.0053261	kynurenine metabolic process
GO:0009056	882	4.69762	11	2.71437	0.00594449	catabolic process
GO:0051186	137	0.729675	4	5.99355	0.00597556	cofactor metabolic process
GO:0006040	25	0.133152	2	16.8372	0.00772059	amino sugar metabolic process
GO:0044243	25	0.133152	2	16.8372	0.00772059	multicellular organismal catabolic process
GO:0006950	1212	6.45523	13	2.35794	0.00953775	response to stress
GO:0006953	28	0.149131	2	14.8899	0.0096294	acute-phase response
GO:0046394	83	0.442066	3	7.3635	0.00971231	carboxylic acid biosynthetic process

## Sheet: CEI5
GOBPID	Size	ExpCount	Count	OddsRatio	Pvalue	Term
GO:0009605	642	3.22581	18	8.36268	7.6092e-10	response to external stimulus
GO:0006954	240	1.11425	8	8.73866	1.24215e-05	inflammatory response
GO:0032501	2600	12.178	24	3.0487	0.000177695	multicellular organismal process
GO:0002376	661	3.09949	11	4.40677	0.0001813	immune system process
GO:0006950	1212	6.08984	16	3.42514	0.0001828	response to stress
GO:0030850	5	0.0251231	2	137.472	0.000245064	prostate gland development
GO:0045595	259	1.30138	7	6.2332	0.000286276	regulation of cell differentiation
GO:0045087	121	0.607979	5	9.37261	0.000334776	innate immune response
GO:0006032	6	0.0301477	2	103.094	0.000366415	chitin catabolic process
GO:0032720	6	0.0301477	2	103.094	0.000366415	negative regulation of tumor necrosis factor production
GO:0040011	365	1.83399	8	5.09217	0.000422377	locomotion
GO:0006043	7	0.0351723	2	82.4667	0.000511334	glucosamine catabolic process
GO:0044259	33	0.165812	3	21.0021	0.000585694	multicellular organismal macromolecule metabolic process
GO:0006935	139	0.698422	5	8.09867	0.00063276	chemotaxis
GO:0032800	8	0.040197	2	68.7153	0.000679589	receptor biosynthetic process
GO:0048513	1137	5.71299	14	3.03977	0.00106146	organ development
GO:0006909	41	0.206009	3	16.5672	0.00111247	phagocytosis
GO:0065008	1025	5.15024	13	3.08613	0.00128032	regulation of biological quality
GO:0034381	11	0.0552708	2	45.7963	0.0013221	lipoprotein particle clearance
GO:0007588	46	0.231133	3	14.6334	0.00155648	excretion
GO:0042246	13	0.0653201	2	37.4621	0.00186297	tissue regeneration
GO:0048869	1216	6.10994	14	2.81443	0.00204042	cellular developmental process
GO:0006081	16	0.0803939	2	29.4256	0.00283865	cellular aldehyde metabolic process
GO:0007626	200	1.00492	5	5.53048	0.00317306	locomotory behavior
GO:0048584	123	0.618028	4	7.14797	0.00330103	positive regulation of response to stimulus
GO:0002253	62	0.311526	3	10.6477	0.00366549	activation of immune response
GO:0042127	518	2.60275	8	3.50738	0.0039657	regulation of cell proliferation
GO:0007530	19	0.0954678	2	24.2255	0.00400636	sex determination
GO:0050729	19	0.0954678	2	24.2255	0.00400636	positive regulation of inflammatory response
GO:0001816	130	0.653201	4	6.74603	0.00402541	cytokine production
GO:0007398	131	0.658225	4	6.69223	0.004137	ectoderm development
GO:0006044	20	0.100492	2	22.8773	0.00443728	N-acetylglucosamine metabolic process
GO:0010675	20	0.100492	2	22.8773	0.00443728	regulation of cellular carbohydrate metabolic process
GO:0030574	20	0.100492	2	22.8773	0.00443728	collagen catabolic process
GO:0001952	21	0.105517	2	21.6711	0.00488868	regulation of cell-matrix adhesion
GO:0034097	21	0.105517	2	21.6711	0.00488868	response to cytokine stimulus
GO:0003051	1	0.00502462	1	Inf	0.00502462	angiotensin-mediated drinking behavior
GO:0009441	1	0.00502462	1	Inf	0.00502462	glycolate metabolic process
GO:0010739	1	0.00502462	1	Inf	0.00502462	positive regulation of protein kinase A signaling cascade
GO:0010804	1	0.00502462	1	Inf	0.00502462	negative regulation of tumor necrosis factor-mediated signaling pathway
GO:0014834	1	0.00502462	1	Inf	0.00502462	satellite cell maintenance involved in skeletal muscle regeneration
GO:0014904	1	0.00502462	1	Inf	0.00502462	myotube cell development
GO:0015920	1	0.00502462	1	Inf	0.00502462	lipopolysaccharide transport
GO:0019102	1	0.00502462	1	Inf	0.00502462	male somatic sex determination
GO:0030853	1	0.00502462	1	Inf	0.00502462	negative regulation of granulocyte differentiation
GO:0033034	1	0.00502462	1	Inf	0.00502462	positive regulation of myeloid cell apoptosis
GO:0034115	1	0.00502462	1	Inf	0.00502462	negative regulation of heterotypic cell-cell adhesion
GO:0034145	1	0.00502462	1	Inf	0.00502462	positive regulation of toll-like receptor 4 signaling pathway
GO:0034516	1	0.00502462	1	Inf	0.00502462	response to vitamin B6
GO:0043420	1	0.00502462	1	Inf	0.00502462	anthranilate metabolic process
GO:0060265	1	0.00502462	1	Inf	0.00502462	positive regulation of respiratory burst during acute inflammatory response
GO:0006959	70	0.351723	3	9.36869	0.00515833	humoral immune response
GO:0010743	22	0.110542	2	20.5854	0.00536036	regulation of foam cell differentiation
GO:0002684	141	0.708472	4	6.1974	0.0053702	positive regulation of immune system process
GO:0048878	325	1.633	6	4.09604	0.00548773	chemical homeostasis
GO:0050727	24	0.115989	2	19.4901	0.0058988	regulation of inflammatory response
GO:0006040	25	0.125616	2	17.8949	0.00689501	amino sugar metabolic process
GO:0030155	81	0.406994	3	8.03846	0.00773573	regulation of cell adhesion
GO:0016052	82	0.412019	3	7.9359	0.00800141	carbohydrate catabolic process
GO:0006953	28	0.140689	2	15.8253	0.00860482	acute-phase response
GO:0006958	28	0.140689	2	15.8253	0.00860482	complement activation, classical pathway
GO:0022411	86	0.432117	3	7.55037	0.00911782	cellular component disassembly
GO:0042593	29	0.145714	2	15.2377	0.00921275	glucose homeostasis
GO:0031589	88	0.442167	3	7.37121	0.00970856	cell-substrate adhesion
GO:0042445	88	0.442167	3	7.37121	0.00970856	hormone metabolic process

## Sheet: CEI6
A)
GOBPID	Size	ExpCount	Count	OddsRatio	Pvalue	Term
GO:0009605	642	1.09677	6	7.97427	0.000471367	response to external stimulus
GO:0006958	28	0.0478344	2	50.8103	0.00101163	complement activation, classical pathway
GO:0045087	121	0.206713	3	17.8257	0.00105295	innate immune response
GO:0006954	283	0.483469	4	10.6479	0.0011372	inflammatory response
GO:0009441	1	0.00170837	1	Inf	0.00170837	glycolate metabolic process
GO:0014834	1	0.00170837	1	Inf	0.00170837	satellite cell maintenance involved in skeletal muscle regeneration
GO:0014904	1	0.00170837	1	Inf	0.00170837	myotube cell development
GO:0002541	38	0.0649181	2	36.6593	0.00186263	activation of plasma proteins during acute inflammatory response
GO:0034392	2	0.00341674	1	620.812	0.00341399	negative regulation of smooth muscle cell apoptosis
GO:0035239	53	0.0905437	2	25.8379	0.00359653	tube morphogenesis
GO:0051272	56	0.0956688	2	24.3951	0.00400726	positive regulation of cell motion
GO:0016064	58	0.0990855	2	23.519	0.00429269	immunoglobulin mediated immune response
GO:0002253	62	0.105919	2	21.9422	0.00489109	activation of immune response
GO:0006702	3	0.00512511	1	310.375	0.00511688	androgen biosynthetic process
GO:0014911	3	0.00512511	1	310.375	0.00511688	positive regulation of smooth muscle cell migration
GO:0033143	3	0.00512511	1	310.375	0.00511688	regulation of steroid hormone receptor signaling pathway
GO:0065008	1025	1.75108	6	4.77206	0.00536455	regulation of biological quality
GO:0006959	70	0.119586	2	19.3451	0.00619654	humoral immune response
GO:0051450	4	0.00683348	1	206.896	0.00681702	myoblast proliferation
GO:0016052	82	0.140086	2	16.4233	0.00841939	carbohydrate catabolic process
GO:0043568	5	0.00854185	1	155.156	0.00851443	positive regulation of insulin-like growth factor receptor signaling pathway
GO:0002449	84	0.143503	2	16.0195	0.00882001	lymphocyte mediated immunity
GO:0002460	88	0.150337	2	15.2682	0.00964661	adaptive immune response based on somatic recombination of immune receptors built from immunoglobulin superfamily domains
B)
GOBPID	Size	ExpCount	Count	OddsRatio	Pvalue	Term
GO:0006955	562	9.60828	27	3.25794	9.30764e-07	immune response
GO:0040011	364	6.22316	21	3.87265	9.74154e-07	locomotion
GO:0006935	138	2.35933	12	5.81312	3.99095e-06	chemotaxis
GO:0046218	3	0.0512897	3	Inf	4.91136e-06	indolalkylamine catabolic process
GO:0006568	4	0.0683863	3	175.536	1.93979e-05	tryptophan metabolic process
GO:0009074	11	0.188062	4	33.6151	2.47874e-05	aromatic amino acid family catabolic process
GO:0022610	581	9.93311	24	2.71835	4.93646e-05	biological adhesion
GO:0006954	280	4.73295	15	3.51532	7.74527e-05	inflammatory response
GO:0009605	643	10.9931	25	2.5527	9.07058e-05	response to external stimulus
GO:0007626	199	3.40222	12	3.89224	0.000152872	locomotory behavior
GO:0042434	7	0.119676	3	43.8705	0.000163405	indole derivative metabolic process
GO:0007267	531	9.07828	21	2.55871	0.000276305	cell-cell signaling
GO:0019441	2	0.0341932	2	Inf	0.000290613	tryptophan catabolic process to kynurenine
GO:0030199	22	0.376125	4	13.0579	0.000474293	collagen fibril organization
GO:0007156	82	1.40192	7	5.5522	0.000488663	homophilic cell adhesion
GO:0043062	84	1.43611	7	5.40687	0.0005658	extracellular structure organization
GO:0006922	3	0.0512897	2	116.331	0.000862016	cleavage of lamin
GO:0019362	26	0.444511	4	10.6794	0.000919035	pyridine nucleotide metabolic process
GO:0019674	12	0.205159	3	19.4881	0.000964301	NAD metabolic process
GO:0048869	1217	20.8065	35	1.88312	0.00126028	cellular developmental process
GO:0030855	48	0.820636	5	6.85626	0.00130184	epithelial cell differentiation
GO:0002544	4	0.0683863	2	58.1598	0.00170463	chronic inflammatory response
GO:0048505	4	0.0683863	2	58.1598	0.00170463	regulation of timing of cell differentiation
GO:0002504	16	0.273545	3	13.4863	0.00233416	antigen processing and presentation of peptide or polysaccharide antigen via MHC class II
GO:0042219	16	0.273545	3	13.4863	0.00233416	amino acid derivative catabolic process
GO:0006968	56	0.957409	5	5.77604	0.00260251	cellular defense response
GO:0009110	17	0.290642	3	12.5217	0.00279899	vitamin biosynthetic process
GO:0033628	5	0.0854829	2	38.7692	0.00280913	regulation of cell adhesion mediated by integrin
GO:0007275	1640	26.9019	41	1.72425	0.00285207	multicellular organismal development
GO:0009653	1001	17.1137	29	1.86135	0.00313714	anatomical structure morphogenesis
GO:0006928	398	6.80444	15	2.37196	0.00336402	cell motion
GO:0007166	1195	20.4304	33	1.78401	0.00342748	cell surface receptor linked signal transduction
GO:0007399	650	11.1128	21	2.04814	0.00355032	nervous system development
GO:0016477	249	4.25705	11	2.77109	0.00362379	cell migration
GO:0030890	6	0.102579	2	29.074	0.00416642	positive regulation of B cell proliferation
GO:0048513	1138	19.4559	31	1.74503	0.00563778	organ development
GO:0016337	99	1.63669	6	3.94569	0.00589165	cell-cell adhesion
GO:0009790	309	5.28284	12	2.42272	0.00672896	embryonic development
GO:0051216	45	0.769346	4	5.71929	0.00712238	cartilage development
GO:0048706	46	0.786443	4	5.58255	0.00769868	embryonic skeletal system development
GO:0048663	25	0.427415	3	7.96185	0.00856597	neuron fate commitment
GO:0006865	49	0.837732	4	5.20878	0.00960917	amino acid transport
GO:0006835	9	0.153869	2	16.6086	0.00966746	dicarboxylic acid transport
GO:0014003	9	0.153869	2	16.6086	0.00966746	oligodendrocyte development
GO:0045823	9	0.153869	2	16.6086	0.00966746	positive regulation of heart contraction
C)
GOBPID	Size	ExpCount	Count	OddsRatio	Pvalue	Term
GO:0006638	29	0.262285	7	37.718	5.19e-09	neutral lipid metabolic process
GO:0046486	30	0.27133	7	36.0744	6.72e-09	glycerolipid metabolic process
GO:0006662	31	0.280374	7	34.5678	8.61e-09	glycerol ether metabolic process
GO:0034367	10	0.0904432	5	115.953	1.32e-08	macromolecular complex remodeling
GO:0055088	33	0.298462	7	31.9022	1.38e-08	lipid homeostasis
GO:0042632	27	0.244197	6	33.4694	1.18e-07	cholesterol homeostasis
GO:0007599	96	0.868254	9	12.4828	1.84e-07	hemostasis
GO:0050818	29	0.262285	6	30.5528	1.86e-07	regulation of coagulation
GO:0032101	53	0.465382	7	18.5938	3.5e-07	regulation of response to external stimulus
GO:0019216	61	0.551703	7	15.3166	1.15e-06	regulation of lipid metabolic process
GO:0051241	88	0.7959	8	11.928	1.16e-06	negative regulation of multicellular organismal process
GO:0030195	23	0.208019	5	32.1667	1.6e-06	negative regulation of blood coagulation
GO:0042060	131	1.18481	9	8.86976	2.59e-06	wound healing
GO:0051918	4	0.0361773	3	340	2.84e-06	negative regulation of fibrinolysis
GO:0006950	1212	10.9617	27	3.13779	5.05e-06	response to stress
GO:0006869	109	0.985831	8	9.42767	5.89e-06	lipid transport
GO:0019433	6	0.0542659	3	113.31	1.4e-05	triglyceride catabolic process
GO:0006641	20	0.174962	4	29.6446	2.38e-05	triglyceride metabolic process
GO:0065008	503	4.00095	14	4.16072	3.49e-05	regulation of biological quality
GO:0065005	8	0.0723545	3	67.9724	3.88e-05	protein-lipid complex assembly
GO:0006954	240	2.10739	10	5.41558	4.49e-05	inflammatory response
GO:0043691	9	0.0813989	3	56.6379	5.78e-05	reverse cholesterol transport
GO:0042592	522	4.72113	15	3.68994	6.11e-05	homeostatic process
GO:0048583	126	1.02283	7	7.78082	6.92e-05	regulation of response to stimulus
GO:0034380	2	0.0180886	2	Inf	8.09e-05	high-density lipoprotein particle assembly
GO:0033700	10	0.0904432	3	48.5419	8.2e-05	phospholipid efflux
GO:0034381	11	0.0994875	3	42.4698	0.000112	lipoprotein particle clearance
GO:0042445	88	0.7959	6	8.51829	0.000138	hormone metabolic process
GO:0009605	457	3.46283	12	4.02189	0.000149	response to external stimulus
GO:0042221	595	5.17287	15	3.36061	0.000166	response to chemical stimulus
GO:0033344	13	0.117576	3	33.969	0.000192	cholesterol efflux
GO:0042157	60	0.542659	5	10.4877	0.0002	lipoprotein metabolic process
GO:0009991	97	0.877299	6	7.66876	0.000236	response to extracellular stimulus
GO:0030301	17	0.147157	3	25.3916	0.00039	cholesterol transport
GO:0002682	250	2.26108	9	4.43522	0.000414	regulation of immune system process
GO:0002440	40	0.361773	4	12.6938	0.000446	production of molecular mediator of immune response
GO:0002740	4	0.0361773	2	112.034	0.00048	negative regulation of cytokine secretion during immune response
GO:0034375	4	0.0361773	2	112.034	0.00048	high-density lipoprotein particle remodeling
GO:0022414	438	3.96141	12	3.40737	0.00055	reproductive process
GO:0034641	219	1.91034	8	4.64795	0.000625	cellular nitrogen compound metabolic process
GO:0032879	330	2.98462	10	3.72695	0.000762	regulation of localization
GO:0008202	171	1.51327	7	5.1072	0.000775	steroid metabolic process
GO:0006590	5	0.0452216	2	74.6818	0.000795	thyroid hormone generation
GO:0030194	5	0.0452216	2	74.6818	0.000795	positive regulation of blood coagulation
GO:0030212	5	0.0452216	2	74.6818	0.000795	hyaluronan metabolic process
GO:0031100	5	0.0452216	2	74.6818	0.000795	organ regeneration
GO:0033015	5	0.0452216	2	74.6818	0.000795	tetrapyrrole catabolic process
GO:0060192	5	0.0452216	2	74.6818	0.000795	negative regulation of lipase activity
GO:0051240	123	1.1002	6	6.02039	0.000795	positive regulation of multicellular organismal process
GO:0008203	84	0.759723	5	7.28369	0.000952	cholesterol metabolic process
GO:0006066	281	2.54145	9	3.91708	0.000959	cellular alcohol metabolic process
GO:0007259	51	0.46126	4	9.71202	0.00113	JAK-STAT cascade
GO:0034374	6	0.0542659	2	56.0057	0.00119	low-density lipoprotein particle remodeling
GO:0050995	6	0.0542659	2	56.0057	0.00119	negative regulation of lipid catabolic process
GO:0006778	24	0.217064	3	16.1576	0.00126	porphyrin metabolic process
GO:0050880	54	0.488393	4	9.12651	0.0014	regulation of blood vessel size
GO:0006805	25	0.226108	3	15.4216	0.00142	xenobiotic metabolic process
GO:0030168	26	0.235152	3	14.7496	0.0016	platelet activation
GO:0030147	7	0.0633102	2	44.8	0.00165	natriuresis
GO:0032488	7	0.0633102	2	44.8	0.00165	Cdc42 protein signal transduction
GO:0042304	7	0.0633102	2	44.8	0.00165	regulation of fatty acid biosynthetic process
GO:0045940	7	0.0633102	2	44.8	0.00165	positive regulation of steroid metabolic process
GO:0051046	98	0.886343	5	6.17837	0.0019	regulation of secretion
GO:0007584	59	0.533615	4	8.2926	0.00195	response to nutrient
GO:0006953	28	0.253241	3	13.5669	0.00199	acute-phase response
GO:0002697	60	0.542659	4	8.14369	0.00207	regulation of immune effector process
GO:0006576	60	0.542659	4	8.14369	0.00207	biogenic amine metabolic process
GO:0006559	8	0.0723545	2	37.3295	0.00219	L-phenylalanine catabolic process
GO:0031638	8	0.0723545	2	37.3295	0.00219	zymogen activation
GO:0018108	64	0.578836	4	7.59767	0.00263	peptidyl-tyrosine phosphorylation
GO:0042423	9	0.0813989	2	31.9935	0.00279	catecholamine biosynthetic process
GO:0043409	9	0.0813989	2	31.9935	0.00279	negative regulation of MAPKKK cascade
GO:0006939	32	0.289418	3	11.6908	0.00294	smooth muscle contraction
GO:0045137	66	0.596925	4	7.35109	0.00294	development of primary sexual characteristics
GO:0044242	67	0.605969	4	7.23367	0.00311	cellular lipid catabolic process
GO:0031647	33	0.298462	3	11.3	0.00321	regulation of protein stability
GO:0051234	2056	18.5951	30	1.93361	0.00332	establishment of localization
GO:0006656	10	0.0904432	2	27.9915	0.00347	phosphatidylcholine biosynthetic process
GO:0007586	72	0.651191	4	6.69836	0.00403	digestion
GO:0050709	11	0.0994875	2	24.8788	0.00422	negative regulation of protein secretion
GO:0019752	417	3.77148	10	2.90356	0.00429	carboxylic acid metabolic process
GO:0048514	170	1.53753	6	4.22343	0.00434	blood vessel morphogenesis
GO:0006487	37	0.33464	3	9.96653	0.00445	protein amino acid N-linked glycosylation
GO:0046483	76	0.687368	4	6.32364	0.00489	heterocycle metabolic process
GO:0051345	122	1.10341	5	4.89894	0.00489	positive regulation of hydrolase activity
GO:0010596	12	0.108532	2	22.3886	0.00503	negative regulation of endothelial cell migration
GO:0046620	12	0.108532	2	22.3886	0.00503	regulation of organ growth
GO:0051004	12	0.108532	2	22.3886	0.00503	regulation of lipoprotein lipase activity
GO:0001937	13	0.117576	2	20.3512	0.00591	negative regulation of endothelial cell proliferation
GO:0010744	13	0.117576	2	20.3512	0.00591	positive regulation of foam cell differentiation
GO:0048771	81	0.73259	4	5.91	0.00613	tissue remodeling
GO:0050727	43	0.388906	3	8.46638	0.0068	regulation of inflammatory response
GO:0032870	14	0.12662	2	18.6534	0.00686	cellular response to hormone stimulus
GO:0050777	14	0.12662	2	18.6534	0.00686	negative regulation of immune response
GO:0046879	44	0.39795	3	8.25904	0.00725	hormone secretion
GO:0006629	340	2.84916	8	3.0543	0.00744	lipid metabolic process
GO:0018193	135	1.22098	5	4.40317	0.00747	peptidyl-amino acid modification
GO:0001944	191	1.72746	6	3.73591	0.00759	vasculature development
GO:0008610	252	2.27917	7	3.31015	0.00771	lipid biosynthetic process
GO:0000188	15	0.135665	2	17.2168	0.00787	inactivation of MAPK activity
GO:0002637	15	0.135665	2	17.2168	0.00787	regulation of immunoglobulin production
GO:0002718	15	0.135665	2	17.2168	0.00787	regulation of cytokine production during immune response
GO:0050793	930	8.41121	16	2.11651	0.00865	regulation of developmental process
GO:0034369	1	0.00865017	1	Inf	0.00865	plasma lipoprotein particle remodeling
GO:0035270	47	0.425083	3	7.69357	0.00871	endocrine system development
GO:0046464	1	0.00874812	1	Inf	0.00875	acylglycerol catabolic process
GO:0001998	1	0.00904432	1	Inf	0.00904	angiotensin mediated vasoconstriction involved in regulation of systemic arterial blood pressure
GO:0002019	1	0.00904432	1	Inf	0.00904	regulation of renal output by angiotensin
GO:0006571	1	0.00904432	1	Inf	0.00904	tyrosine biosynthetic process
GO:0006789	1	0.00904432	1	Inf	0.00904	bilirubin conjugation
GO:0009073	1	0.00904432	1	Inf	0.00904	aromatic amino acid family biosynthetic process
GO:0010841	1	0.00904432	1	Inf	0.00904	positive regulation of circadian sleep/wake cycle, wakefulness
GO:0014873	1	0.00904432	1	Inf	0.00904	response to muscle activity involved in regulation of muscle adaptation
GO:0015886	1	0.00904432	1	Inf	0.00904	heme transport
GO:0018126	1	0.00904432	1	Inf	0.00904	protein amino acid hydroxylation
GO:0018879	1	0.00904432	1	Inf	0.00904	biphenyl metabolic process
GO:0030857	1	0.00904432	1	Inf	0.00904	negative regulation of epithelial cell differentiation
GO:0033484	1	0.00904432	1	Inf	0.00904	nitric oxide homeostasis
GO:0034197	1	0.00904432	1	Inf	0.00904	triglyceride transport
GO:0034373	1	0.00904432	1	Inf	0.00904	intermediate-density lipoprotein particle remodeling
GO:0034633	1	0.00904432	1	Inf	0.00904	retinol transport
GO:0034638	1	0.00904432	1	Inf	0.00904	phosphatidylcholine catabolic process
GO:0042322	1	0.00904432	1	Inf	0.00904	negative regulation of circadian sleep/wake cycle, REM sleep
GO:0042359	1	0.00904432	1	Inf	0.00904	vitamin D metabolic process
GO:0042754	1	0.00904432	1	Inf	0.00904	negative regulation of circadian rhythm
GO:0045019	1	0.00904432	1	Inf	0.00904	negative regulation of nitric oxide biosynthetic process
GO:0048143	1	0.00904432	1	Inf	0.00904	astrocyte activation
GO:0048807	1	0.00904432	1	Inf	0.00904	female genitalia morphogenesis
GO:0050713	1	0.00904432	1	Inf	0.00904	negative regulation of interleukin-1 beta secretion
GO:0051464	1	0.00904432	1	Inf	0.00904	positive regulation of cortisol secretion
GO:0051659	1	0.00904432	1	Inf	0.00904	maintenance of mitochondrion location
GO:0060059	1	0.00904432	1	Inf	0.00904	embryonic retina morphogenesis in camera-type eye
GO:0060065	1	0.00904432	1	Inf	0.00904	uterus development
GO:0060068	1	0.00904432	1	Inf	0.00904	vagina development
GO:0060332	1	0.00904432	1	Inf	0.00904	positive regulation of response to interferon-gamma
GO:0060335	1	0.00904432	1	Inf	0.00904	positive regulation of interferon-gamma-mediated signaling pathway
GO:0044271	92	0.832077	4	5.16543	0.00955	nitrogen compound biosynthetic process
GO:0006928	399	3.60868	9	2.69829	0.00982	cell motion
